# Supplementary material for: A mouthwash formulated with o-cymen-5-ol and zinc chloride specifically targets potential pathogens without impairing the native oral microbiome in healthy individuals
Source: J Oral Microbiol. 2023 Mar 3;15(1):2185962. doi: 10.1080/20002297.2023.2185962 (PMC9987754; doi:10.1080/20002297.2023.2185962)
Supplement: Supplemental Material [file ZJOM_A_2185962_SM2892.zip]

Archive with 3 entries (2 files):
- Supplementary files/
- Supplementary files/Supplementary Information.docx
- Supplementary files/Table_S3.docx
